# Supplementary material for: Quantitative Analysis of Abamectin, Albendazole, Levamisole HCl and Closantel in Q-DRENCH Oral Suspension Using a Stability-Indicating HPLC-DAD Method
Source: Molecules. 2022 Jan 24;27(3):764. doi: 10.3390/molecules27030764 (PMC8839283; doi:10.3390/molecules27030764)
Supplement: Supplementary file 1 [file molecules-27-00764-s001.zip]

Archive with 3 entries (3 files):
- Supplementary Tables 17-1-2022.pdf
- supplemtry file 1.pdf
- supplymentry figures 17-1-2022.pdf
